# Supplementary material for: Evaluation of Whole-Genome Sequence Imputation Strategies in Korean Hanwoo Cattle
Source: Animals (Basel). 2022 Sep 1;12(17):2265. doi: 10.3390/ani12172265 (PMC9454883; doi:10.3390/ani12172265)
Supplement: Supplementary file 1 [file animals-12-02265-s001.zip]

Archive with 1 entries (1 files):
- animals-1822415-supplementary.xlsx
