# Supplementary material for: Evaluation of Whole-Genome Sequence Imputation Strategies in Korean Hanwoo Cattle
Source: Animals (Basel). 2022 Sep 1;12(17):2265. doi: 10.3390/ani12172265 (PMC9454883; doi:10.3390/ani12172265)
Supplement: Supplementary file 1 [file animals-12-02265-s001.zip › animals-1822415-supplementary.xlsx]

## Sheet: Sheet1
	Imputation	Reference Panel	Mean concordance (%)	Mean Correlation of genotypes	Correlation of allele frequencies	Sum of squares deviation from G matrix of WGS	Concordance by genotype
	50k to 700k in Hanwoo	991 Hanwoo	99.43	0.996	0.9995	NULL		AA	AB	BB
							AA	99.57	0.41	0.02
							AB	0.48	99.03	0.48
							BB	0.03	0.33	99.65
	One step vs two step imputation
	50K to sequence (one step)	224 Hanwoo	98.36	0.9653	0.9968	0.3625		AA	AB	BB
							AA	97.14	2.65	0.22
							AB	1.1	94.85	4.05
							BB	0.03	1.07	98.91
	50K to 700K to sequence (two step)	991 Hanwoo + 224 Hanwoo	97.91	0.9564	0.9978	0.412		AA	AB	BB
							AA	97.14	2.65	0.22
							AB	1.1	94.85	4.05
							BB	0.03	1.07	98.91
	As best as we can get in a perfect world
	50K to WGS	224 Hanwoo + 6269 multibreed	98.62	0.9711	0.9983	0.3026		AA	AB	BB
							AA	97.75	2.06	0.19
							AB	0.88	94.8	4.33
							BB	0.01	0.78	99.2
	Comparison of reference panels
	50K to WGS	6269 multibreed	88.16	0.695	0.9322	1.0552		AA	AB	BB
							AA	76.03	18.97	5.01
							AB	12.29	56.95	30.76
							BB	0.71	8.09	91.2
	50K to WGS	88 Hanwoo + 6269 multibreed	94.84	0.8873	0.9911	0.9641		AA	AB	BB
							AA	90.45	8.84	0.71
							AB	5.15	82.15	12.7
							BB	0.1	3.23	96.67
	50K to WGS	88 Hanwoo	94.49	0.8759	0.9808	1.1798		AA	AB	BB
							AA	89.21	9.93	0.86
							AB	4.63	85.82	9.54
							BB	0.18	4.14	95.68
	Larger Hanwoo reference
	50K to WGS	190 Hanwoo	0.9688	0.9336	0.996	0.4923		AA	AB	BB
							AA	93.69	5.91	0.4
							AB	2.47	89.54	8
							BB	0.04	1.93	98.03
	Imputed Hanwoo reference
	50 to WGS	9596 Imputed Hanwoo	0.9835	0.965	0.9967	0.3786		AA	AB	BB
							AA	97.11	2.67	0.22
							AB	1.11	94.79	4.1
							BB	0.03	1.07	98.9
